# Supplementary material for: Discovery and Validation of Circulating microRNAs as Biomarkers for Epileptogenesis after Experimental Traumatic Brain Injury–The EPITARGET Cohort
Source: Int J Mol Sci. 2023 Feb 1;24(3):2823. doi: 10.3390/ijms24032823 (PMC9918096; doi:10.3390/ijms24032823)
Supplement: Supplementary file 1 [file ijms-24-02823-s001.zip]

Archive with 1 entries (1 files):
- ijms-2156089-supplementary.pdf
